# Supplementary material for: Properties of Multidrug-Resistant Mutants Derived from Heterologous Expression Chassis Strain Streptomyces albidoflavus J1074
Source: Microorganisms. 2023 Apr 30;11(5):1176. doi: 10.3390/microorganisms11051176 (PMC10220713; doi:10.3390/microorganisms11051176)
Supplement: Supplementary file 1 [file microorganisms-11-01176-s001.zip]

Archive with 1 entries (1 files):
- microorganisms-2322696-supplementary.pdf
